# Supplementary material for: Extracellular Vesicles of Probiotics: Shedding Light on the Biological Activity and Future Applications
Source: Pharmaceutics. 2023 Feb 4;15(2):522. doi: 10.3390/pharmaceutics15020522 (PMC9967243; doi:10.3390/pharmaceutics15020522)
Supplement: Supplementary file 1 [file pharmaceutics-15-00522-s001.zip]

Archive with 1 entries (1 files):
- pharmaceutics-2146722-supplementary.pdf
